# Supplementary material for: N,N′-Bis(6-methyl-2-pyrid­yl)oxamide
Source: Acta Crystallogr Sect E Struct Rep Online. 2009 Oct 17;65(Pt 11):o2734. doi: 10.1107/S1600536809040902 (PMC2971095; doi:10.1107/S1600536809040902)
Supplement: Supplementary file 2 [file e-65-o2734-Isup2.hkl]

# 
# h,k,l, Fc-squared, Fo-squared, sigma(Fo-squared) and status flag 
# 
data_I
_shelx_title ' No in P2(1)/c' 
_shelx_refln_list_code          4 
_shelx_F_calc_maximum      143.60 
_exptl_crystal_F_000       284.00 
_reflns_d_resolution_high  0.8408 
 
loop_ 
 _symmetry_equiv_pos_as_xyz 
 'x, y, z' 
 '-x, y+1/2, -z+1/2' 
 '-x, -y, -z' 
 'x, -y-1/2, z-1/2' 
 
_cell_length_a     3.8925 
_cell_length_b    15.9640 
_cell_length_c    10.8353 
_cell_angle_alpha  90.000 
_cell_angle_beta   94.461 
_cell_angle_gamma  90.000 
 
_shelx_F_squared_multiplier     1.000 
 
loop_ 
 _refln_index_h 
 _refln_index_k 
 _refln_index_l 
 _refln_F_squared_calc 
 _refln_F_squared_meas 
 _refln_F_squared_sigma 
 _refln_observed_status 
   1   0   0     2834.85     2773.01     76.30 o 
   2   0   0      132.57      125.36      4.65 o 
   3   0   0       38.01       37.63      2.50 o 
   4   0   0       23.05       21.28      3.67 o 
   1   1   0     4925.57     5009.07     86.93 o 
   2   1   0       58.49       62.55      2.72 o 
   3   1   0      248.31      249.13      6.27 o 
   4   1   0        4.17        3.79      3.55 o 
   0   2   0     1278.91     1184.23     15.39 o 
   1   2   0      341.01      304.36     10.02 o 
   2   2   0      125.04      120.79      4.70 o 
   3   2   0        4.00        5.28      1.47 o 
   4   2   0       14.70        7.19      2.98 o 
   1   3   0      141.66      133.75      7.99 o 
   2   3   0       27.42       34.99      2.06 o 
   3   3   0        1.19        1.42      1.52 o 
   4   3   0        6.76        5.14      2.49 o 
   0   4   0      270.73      275.55     11.36 o 
   1   4   0      217.76      201.23      5.00 o 
   2   4   0       20.18       18.01      1.91 o 
   3   4   0       10.72       10.08      1.91 o 
   4   4   0        0.19        0.44      2.30 o 
   1   5   0      304.57      328.87     10.80 o 
   2   5   0       52.67       43.56      2.54 o 
   3   5   0       57.13       54.76      2.74 o 
   4   5   0        1.96       -1.91      2.69 o 
   0   6   0      327.20      297.47     12.34 o 
   1   6   0      301.75      305.01      8.85 o 
   2   6   0     1043.98     1052.79     19.64 o 
   3   6   0       18.71       16.63      2.35 o 
   4   6   0       33.26       36.94      4.55 o 
   1   7   0      233.94      258.27      7.86 o 
   2   7   0        0.52        1.61      1.66 o 
   3   7   0        8.27        4.70      1.76 o 
   4   7   0        6.67       11.15      2.84 o 
   0   8   0      406.67      438.14     14.30 o 
   1   8   0      127.52      143.89      7.15 o 
   2   8   0      186.90      204.52      8.96 o 
   3   8   0       37.25       36.75      3.91 o 
   4   8   0       26.03       28.96      4.31 o 
   1   9   0       86.64       86.35      2.28 o 
   2   9   0        3.77        3.67      1.81 o 
   3   9   0       35.30       39.29      3.67 o 
   4   9   0        4.55        6.56      3.23 o 
   0  10   0      248.09      269.38     10.64 o 
   1  10   0       69.40       74.28      2.22 o 
   2  10   0        6.28       10.27      1.71 o 
   3  10   0        3.40        6.41      2.79 o 
   1  11   0       57.48       59.30      4.18 o 
   2  11   0       17.97       20.99      2.10 o 
   3  11   0        5.02        0.93      2.64 o 
   0  12   0      525.50      530.87     12.62 o 
   1  12   0       12.42       12.63      1.40 o 
   2  12   0        6.33       10.03      3.13 o 
   3  12   0        1.19        6.95      2.94 o 
   1  13   0      123.52      125.47      6.49 o 
   2  13   0       93.63       94.37      5.38 o 
   3  13   0       72.88       81.77      6.12 o 
   0  14   0      552.07      543.51     10.01 o 
   1  14   0      256.42      253.44      6.66 o 
   2  14   0       48.07       41.93      4.16 o 
   3  14   0        0.10        0.34      2.45 o 
   1  15   0       99.70       97.40      3.63 o 
   2  15   0       13.24       13.75      3.08 o 
   0  16   0       19.99       24.02      3.52 o 
   1  16   0        0.06       -1.48      1.68 o 
   2  16   0        8.13        8.12      3.62 o 
   1  17   0        1.78        0.93      1.85 o 
   2  17   0        2.29        3.62      3.33 o 
   0  18   0        1.88        1.81      3.18 o 
   1  18   0        1.73        2.10      1.94 o 
  -4   1   1        0.08       -0.68      1.54 o 
  -3   1   1        0.08        0.82      3.20 o 
  -2   1   1        6.30        5.97      2.30 o 
  -1   1   1     1305.44     1259.39     22.05 o 
   0   1   1     1807.24     1701.59     20.66 o 
   1   1   1       62.23       67.26      1.98 o 
   2   1   1        0.00        1.32      1.08 o 
   3   1   1       10.30       12.42      1.31 o 
   4   1   1        1.12        1.80      1.64 o 
  -4   2   1        1.78        0.73      2.74 o 
  -3   2   1        3.07        2.10      1.47 o 
  -2   2   1        0.97        0.98      1.96 o 
  -1   2   1      110.81      106.19      5.12 o 
   0   2   1        0.92        0.59      0.48 o 
   1   2   1       13.22       12.55      0.93 o 
   2   2   1       20.96       21.77      1.81 o 
   3   2   1        7.42        8.90      1.76 o 
   4   2   1        0.08        0.68      2.20 o 
  -4   3   1        0.61       -0.05      2.64 o 
  -3   3   1        8.89        5.92      2.59 o 
  -2   3   1        6.07        9.39      1.61 o 
  -1   3   1      353.60      359.30     17.69 o 
   0   3   1      601.56      575.90     11.05 o 
   1   3   1      205.14      214.92     13.72 o 
   2   3   1       54.37       54.48      2.59 o 
   3   3   1        4.52        5.33      1.66 o 
   4   3   1        1.79       -0.68      2.74 o 
  -4   4   1        2.06        0.59      2.74 o 
  -3   4   1        4.14        3.82      1.47 o 
  -2   4   1       21.17       19.13      1.81 o 
  -1   4   1       19.64       20.74      1.11 o 
   0   4   1       47.43       49.78      1.26 o 
   1   4   1        0.75        0.40      0.78 o 
   2   4   1        7.06       10.91      2.10 o 
   3   4   1       11.15       12.67      1.86 o 
   4   4   1        0.03       -1.96      2.15 o 
  -4   5   1        0.87       -0.44      2.64 o 
  -3   5   1        0.55       -0.83      1.37 o 
  -2   5   1       32.15       33.03      2.45 o 
  -1   5   1      144.07      150.99      3.87 o 
   0   5   1      382.28      386.88      9.29 o 
   1   5   1       30.09       29.03      4.06 o 
   2   5   1       82.24       81.85      3.38 o 
   3   5   1        0.13       -1.81      1.81 o 
   4   5   1        0.36        0.05      3.03 o 
  -4   6   1        0.04        1.13      2.84 o 
  -3   6   1       28.06       27.64      2.25 o 
  -2   6   1       19.86       23.00      2.10 o 
  -1   6   1        6.98        7.31      2.05 o 
   0   6   1       69.83       75.69      2.10 o 
   1   6   1        1.98        5.83      0.98 o 
   2   6   1      135.86      131.45      5.34 o 
   3   6   1        0.24       -0.44      1.42 o 
   4   6   1        2.92        1.86      3.62 o 
  -4   7   1        3.26       -1.08      2.98 o 
  -3   7   1        4.47        5.92      1.57 o 
  -2   7   1       14.62       15.90      1.96 o 
  -1   7   1      487.31      513.42     10.67 o 
   0   7   1      729.53      760.88     13.31 o 
   1   7   1      215.25      211.64      7.31 o 
   2   7   1        0.44        4.06      2.15 o 
   3   7   1        3.63        0.73      2.45 o 
   4   7   1        6.01        6.26      3.03 o 
  -4   8   1        6.00        5.38      3.08 o 
  -3   8   1        1.73        0.10      2.94 o 
  -2   8   1       38.58       36.70      2.40 o 
  -1   8   1        9.76       11.45      1.19 o 
   0   8   1        5.99        7.56      2.72 o 
   1   8   1       78.70       82.47      2.30 o 
   2   8   1        9.33        8.76      1.86 o 
   3   8   1       41.46       44.97      3.77 o 
   4   8   1        5.34        5.53      2.94 o 
  -4   9   1        0.16        1.03      2.59 o 
  -3   9   1        4.98        1.71      2.89 o 
  -2   9   1        1.03        0.59      2.15 o 
  -1   9   1      109.38      112.51      3.77 o 
   0   9   1       85.64       87.98      2.30 o 
   1   9   1        1.69        2.93      2.10 o 
   2   9   1        0.48        3.03      1.42 o 
   3   9   1       12.44       14.92      3.42 o 
   4   9   1        4.33        5.82      3.42 o 
  -3  10   1       19.98       19.13      3.67 o 
  -2  10   1        0.22        2.74      1.57 o 
  -1  10   1        0.05       -0.67      1.05 o 
   0  10   1       14.51       15.63      1.41 o 
   1  10   1        2.41        0.53      2.35 o 
   2  10   1      112.59      117.10      4.11 o 
   3  10   1        9.02        2.45      3.23 o 
  -3  11   1        7.36        1.03      3.67 o 
  -2  11   1        1.56        0.73      1.76 o 
  -1  11   1       19.48       16.86      2.13 o 
   0  11   1       11.45       11.32      1.79 o 
   1  11   1       15.41       19.89      3.06 o 
   2  11   1       11.82       11.55      1.96 o 
   3  11   1       11.89       12.52      3.23 o 
  -3  12   1       17.92       15.46      3.86 o 
  -2  12   1        0.01        1.17      2.45 o 
  -1  12   1       39.53       44.47      4.09 o 
   0  12   1      198.52      194.40      5.83 o 
   1  12   1       18.63       21.01      1.50 o 
   2  12   1       22.70       21.87      3.57 o 
   3  12   1        4.06        4.40      2.89 o 
  -3  13   1        0.05        3.28      2.94 o 
  -2  13   1       87.66       96.47      5.58 o 
  -1  13   1       54.22       57.57      1.92 o 
   0  13   1        0.88        0.52      1.71 o 
   1  13   1      168.98      171.86      5.95 o 
   2  13   1        0.14       -1.47      2.64 o 
   3  13   1        1.78        3.72      2.69 o 
  -3  14   1        0.81        2.64      2.64 o 
  -2  14   1        4.77        6.26      2.74 o 
  -1  14   1       21.50       22.23      2.34 o 
   0  14   1       71.35       68.24      2.08 o 
   1  14   1       13.43       14.04      2.16 o 
   2  14   1       17.77       15.36      3.91 o 
   3  14   1        5.74        7.19      2.98 o 
  -2  15   1        0.77        0.39      2.79 o 
  -1  15   1       67.16       60.10      3.23 o 
   0  15   1        6.71        6.82      3.74 o 
   1  15   1        0.51       -0.21      2.74 o 
   2  15   1       10.81        8.37      3.96 o 
  -2  16   1        2.18       -2.15      2.15 o 
  -1  16   1       27.14       31.41      2.52 o 
   0  16   1       55.15       49.18      4.11 o 
   1  16   1        0.06       -0.20      1.66 o 
   2  16   1        0.01        4.06      2.25 o 
  -2  17   1        1.71        0.15      2.35 o 
  -1  17   1        5.80        6.57      2.16 o 
   0  17   1        2.11        1.50      1.97 o 
   1  17   1        0.17       -0.08      1.94 o 
  -1  18   1        2.34       -0.09      1.86 o 
   0  18   1        3.30        2.73      2.06 o 
   1  18   1        0.43        1.10      2.06 o 
  -4   0   2       35.25       39.29      4.26 o 
  -3   0   2       24.47       26.13      2.35 o 
  -2   0   2     2528.78     2420.45     31.79 o 
  -1   0   2    20621.13    22895.72    275.21 o 
   0   0   2       12.09        8.44      1.59 o 
   1   0   2      265.57      257.51     15.11 o 
   2   0   2       60.68       66.42      2.74 o 
   3   0   2       42.89       43.70      2.59 o 
   4   0   2        0.43        2.05      2.64 o 
  -4   1   2       24.22       22.87      3.09 o 
  -3   1   2        8.01       10.37      1.55 o 
  -2   1   2      563.21      526.36     13.06 o 
  -1   1   2     5372.07     5474.46     96.77 o 
   0   1   2     3832.16     3610.58     35.26 o 
   1   1   2      930.99      877.32      9.71 o 
   2   1   2      795.15      809.15     18.14 o 
   3   1   2        1.25        1.55      1.15 o 
   4   1   2        0.17       -0.07      1.74 o 
  -4   2   2        3.32        3.38      2.59 o 
  -3   2   2        2.62        3.72      2.10 o 
  -2   2   2      107.95      105.53      4.36 o 
  -1   2   2       76.28       77.26      3.60 o 
   0   2   2     1868.23     1640.02     16.43 o 
   1   2   2      562.85      564.10     11.32 o 
   2   2   2      220.09      197.16      6.81 o 
   3   2   2       33.65       34.69      2.30 o 
   4   2   2       11.61       16.19      3.91 o 
  -4   3   2        1.67        1.66      2.74 o 
  -3   3   2        4.20        5.04      1.57 o 
  -2   3   2      116.16      107.74      4.70 o 
  -1   3   2      146.79      155.57     12.65 o 
   0   3   2      193.85      172.76      4.01 o 
   1   3   2       61.62       56.24      1.52 o 
   2   3   2       43.71       45.22      2.54 o 
   3   3   2       39.34       43.60      2.50 o 
   4   3   2        0.16        2.74      2.84 o 
  -4   4   2        0.09        2.84      2.10 o 
  -3   4   2        1.34        2.79      2.40 o 
  -2   4   2       19.55       18.89      2.01 o 
  -1   4   2      162.31      182.91     14.76 o 
   0   4   2       56.36       46.66      1.79 o 
   1   4   2      257.20      263.53     18.09 o 
   2   4   2       56.18       54.28      2.64 o 
   3   4   2       15.87       14.14      1.96 o 
   4   4   2       28.82       34.64      4.45 o 
  -4   5   2        8.94       13.26      3.42 o 
  -3   5   2        7.25        4.26      1.91 o 
  -2   5   2       46.41       47.62      2.79 o 
  -1   5   2       16.95       16.22      1.16 o 
   0   5   2      168.56      168.84      6.67 o 
   1   5   2      868.33      899.31     31.60 o 
   2   5   2      116.22      116.54      4.36 o 
   3   5   2       51.39       51.43      2.64 o 
   4   5   2       36.78       38.80      4.40 o 
  -4   6   2       17.19       16.39      3.57 o 
  -3   6   2      154.08      159.19      6.12 o 
  -2   6   2        1.58        1.81      1.66 o 
  -1   6   2      200.72      198.74      4.66 o 
   0   6   2     1116.97     1203.93     18.90 o 
   1   6   2     1566.84     1673.81     63.46 o 
   2   6   2        0.43        0.54      1.52 o 
   3   6   2       34.64       36.21      2.30 o 
   4   6   2       18.57       18.74      4.21 o 
  -4   7   2        0.41        3.18      2.59 o 
  -3   7   2       80.68       77.53      4.80 o 
  -2   7   2      120.78      126.62      4.70 o 
  -1   7   2        0.00        0.68      0.96 o 
   0   7   2        3.25        6.08      1.05 o 
   1   7   2      416.84      414.11      9.58 o 
   2   7   2       40.83       39.20      2.54 o 
   3   7   2      147.23      140.77      5.78 o 
   4   7   2      102.08      113.70      6.36 o 
  -4   8   2       16.94       23.83      4.84 o 
  -3   8   2       36.05       45.75      4.21 o 
  -2   8   2        1.03       -0.93      1.76 o 
  -1   8   2      252.95      257.23      8.07 o 
   0   8   2      501.09      533.92     16.47 o 
   1   8   2      145.41      176.29      7.89 o 
   2   8   2       40.10       40.96      2.64 o 
   3   8   2       46.57       47.12      4.65 o 
   4   8   2       38.21       52.79      5.58 o 
  -4   9   2        4.49        4.70      2.84 o 
  -3   9   2        2.48        0.88      2.35 o 
  -2   9   2        5.20        7.93      2.59 o 
  -1   9   2       13.54       14.18      2.25 o 
   0   9   2      117.33      120.62      4.92 o 
   1   9   2      101.24      104.65      2.60 o 
   2   9   2       99.53       98.59      3.52 o 
   3   9   2       31.46       32.78      3.87 o 
  -3  10   2        0.13        1.13      2.49 o 
  -2  10   2       19.50       18.05      2.01 o 
  -1  10   2      111.52      114.34      2.88 o 
   0  10   2       36.50       40.11      3.23 o 
   1  10   2       32.42       26.53      1.57 o 
   2  10   2       19.67       20.11      2.30 o 
   3  10   2        7.80       11.06      2.94 o 
  -3  11   2        2.84        2.20      3.67 o 
  -2  11   2       25.18       28.23      2.20 o 
  -1  11   2       12.96       12.47      1.76 o 
   0  11   2       23.89       21.04      1.69 o 
   1  11   2       44.98       42.39      1.82 o 
   2  11   2       32.28       30.87      2.25 o 
   3  11   2        8.09        7.39      4.06 o 
  -3  12   2        0.00       -0.73      2.54 o 
  -2  12   2       43.89       40.27      4.01 o 
  -1  12   2      236.25      227.36      5.71 o 
   0  12   2       13.99       14.27      1.40 o 
   1  12   2       40.80       42.27      1.76 o 
   2  12   2        1.95        2.45      2.05 o 
   3  12   2        3.19        0.68      2.84 o 
  -3  13   2       20.25       23.58      4.31 o 
  -2  13   2        5.60        3.86      2.98 o 
  -1  13   2      162.23      163.36      4.44 o 
   0  13   2      243.50      237.44      5.42 o 
   1  13   2      207.39      188.13      4.47 o 
   2  13   2      192.74      198.19      7.10 o 
   3  13   2        4.00       -1.42      3.18 o 
  -3  14   2       30.36       36.25      4.40 o 
  -2  14   2      231.43      236.43      7.79 o 
  -1  14   2      275.05      279.56      8.72 o 
   0  14   2       59.88       62.78      2.83 o 
   1  14   2       29.18       32.57      2.66 o 
   2  14   2       13.55       10.32      3.33 o 
  -2  15   2        8.38       11.25      3.18 o 
  -1  15   2       53.02       57.64      3.13 o 
   0  15   2      146.05      143.91      4.09 o 
   1  15   2       14.17        8.22      3.18 o 
   2  15   2        0.20        3.03      2.94 o 
  -2  16   2        3.40        0.64      3.28 o 
  -1  16   2        7.02        6.69      3.11 o 
   0  16   2        7.63        6.40      1.88 o 
   1  16   2       20.78       22.03      2.86 o 
   2  16   2        2.40        2.10      2.84 o 
  -1  17   2        0.00       -1.52      1.52 o 
   0  17   2        5.80        5.05      1.90 o 
   1  17   2        0.72       -1.13      1.66 o 
  -1  18   2        1.22        2.79      1.91 o 
   0  18   2        1.45        5.90      2.10 o 
   1  18   2        1.62        2.29      2.96 o 
  -4   1   3        0.06       -0.37      1.74 o 
  -3   1   3        0.16        0.57      1.07 o 
  -2   1   3      400.49      363.53     14.83 o 
  -1   1   3     1043.00     1030.43     24.18 o 
   0   1   3        0.73        2.91      0.53 o 
   1   1   3        3.92        4.67      0.60 o 
   2   1   3       80.34       77.15      2.12 o 
   3   1   3        1.47        0.75      1.23 o 
   4   1   3        5.65        3.29      2.21 o 
  -4   2   3        0.41        2.15      2.49 o 
  -3   2   3        8.89        9.74      2.54 o 
  -2   2   3       25.19       26.57      1.91 o 
  -1   2   3        8.99        9.24      0.97 o 
   0   2   3        5.60        5.42      0.80 o 
   1   2   3       74.35       76.99      4.46 o 
   2   2   3       49.94       51.93      2.50 o 
   3   2   3        0.81        3.23      2.25 o 
   4   2   3        0.21       -1.71      1.71 o 
  -4   3   3        0.16       -0.34      2.59 o 
  -3   3   3        3.82        2.49      1.71 o 
  -2   3   3       15.20       14.82      1.76 o 
  -1   3   3      108.77      110.53      3.77 o 
   0   3   3      287.20      278.23      8.38 o 
   1   3   3      127.57      127.49      3.84 o 
   2   3   3       33.92       31.71      2.35 o 
   3   3   3        0.93        3.08      1.47 o 
   4   3   3       16.42       20.74      3.91 o 
  -4   4   3        3.50        0.10      3.42 o 
  -3   4   3        1.23        4.79      2.10 o 
  -2   4   3       14.02       12.97      1.81 o 
  -1   4   3       20.75       20.26      1.19 o 
   0   4   3       37.61       38.03      1.33 o 
   1   4   3       40.63       46.02      2.57 o 
   2   4   3       21.32       22.36      2.15 o 
   3   4   3        0.01        1.61      1.47 o 
   4   4   3        2.80        6.51      2.64 o 
  -4   5   3        0.14        2.54      2.35 o 
  -3   5   3       14.10       15.66      1.86 o 
  -2   5   3       19.74       19.57      2.01 o 
  -1   5   3      105.99      103.84      2.59 o 
   0   5   3      175.44      169.33      4.83 o 
   1   5   3      430.28      425.24     22.31 o 
   2   5   3       12.14        9.83      2.10 o 
   3   5   3       24.97       28.77      3.42 o 
   4   5   3       16.41       13.89      4.01 o 
  -4   6   3        0.97        2.69      2.30 o 
  -3   6   3        2.26        2.01      1.81 o 
  -2   6   3        1.92        0.93      1.37 o 
  -1   6   3       41.20       39.62      1.56 o 
   0   6   3       82.35       83.26      2.53 o 
   1   6   3      117.22      119.29      3.21 o 
   2   6   3        0.14       -0.24      1.52 o 
   3   6   3        5.48        5.28      3.13 o 
   4   6   3       12.44       16.00      4.31 o 
  -4   7   3        1.51       -0.44      2.54 o 
  -3   7   3        1.92        2.25      2.64 o 
  -2   7   3       89.84       88.95      3.23 o 
  -1   7   3      129.02      135.38      6.32 o 
   0   7   3      328.68      340.90      9.94 o 
   1   7   3        2.79        2.84      1.17 o 
   2   7   3        0.13        2.30      1.66 o 
   3   7   3        0.13       -0.59      2.20 o 
   4   7   3        0.07        1.66      2.59 o 
  -4   8   3        1.36       -1.86      2.84 o 
  -3   8   3        6.98        4.89      3.67 o 
  -2   8   3        4.27        6.02      1.52 o 
  -1   8   3       42.62       42.49      2.03 o 
   0   8   3       14.72       14.68      1.27 o 
   1   8   3       67.75       66.61      3.57 o 
   2   8   3       55.94       55.45      2.84 o 
   3   8   3       49.30       54.02      4.60 o 
  -4   9   3        2.93        1.47      3.86 o 
  -3   9   3        0.06        0.93      2.79 o 
  -2   9   3       30.56       28.97      2.84 o 
  -1   9   3       38.13       38.61      1.88 o 
   0   9   3       32.18       32.54      1.56 o 
   1   9   3        5.59        6.38      1.16 o 
   2   9   3      117.99      122.88      6.22 o 
   3   9   3        2.58        3.52      2.79 o 
  -3  10   3        0.20        1.42      2.54 o 
  -2  10   3       11.18       12.62      1.76 o 
  -1  10   3        0.10       -1.21      1.21 o 
   0  10   3        1.28        1.67      1.98 o 
   1  10   3      212.17      199.19     10.73 o 
   2  10   3       18.20       18.69      2.20 o 
   3  10   3       13.45       14.53      3.23 o 
  -3  11   3        0.93       -0.44      2.35 o 
  -2  11   3        8.56       10.62      1.76 o 
  -1  11   3      104.13      100.96      2.51 o 
   0  11   3       38.57       44.28      1.93 o 
   1  11   3        0.42       -0.12      2.52 o 
   2  11   3       36.45       31.71      3.52 o 
   3  11   3        0.98        4.21      2.20 o 
  -3  12   3        1.06        0.68      2.45 o 
  -2  12   3       10.47        9.98      2.59 o 
  -1  12   3       62.32       63.51      2.07 o 
   0  12   3       53.59       52.52      4.33 o 
   1  12   3       29.19       28.50      1.81 o 
   2  12   3       42.85       39.19      3.87 o 
   3  12   3        2.96        4.75      3.82 o 
  -3  13   3        8.25        1.52      4.50 o 
  -2  13   3       29.58       30.63      3.96 o 
  -1  13   3       83.15       83.03      2.16 o 
   0  13   3       71.10       73.26      2.15 o 
   1  13   3        5.81        5.38      1.78 o 
   2  13   3        1.72        1.61      2.20 o 
   3  13   3        2.60        6.56      3.28 o 
  -3  14   3       14.49       15.85      4.11 o 
  -2  14   3        3.74       -0.78      3.33 o 
  -1  14   3       19.80       21.56      2.48 o 
   0  14   3       34.83       34.30      2.64 o 
   1  14   3       62.78       53.98      7.51 o 
   2  14   3        0.25        0.83      2.30 o 
  -2  15   3       61.62       62.10      5.24 o 
  -1  15   3        3.29        5.46      1.87 o 
   0  15   3       26.05       18.88      2.66 o 
   1  15   3        6.75        7.34      2.04 o 
   2  15   3       18.04       17.71      3.52 o 
  -2  16   3        0.41        3.52      2.74 o 
  -1  16   3       23.64       23.98      2.52 o 
   0  16   3        0.00        1.45      1.50 o 
   1  16   3        0.34       -1.08      1.66 o 
   2  16   3        5.27        4.45      4.21 o 
  -1  17   3        0.04        1.95      1.97 o 
   0  17   3        0.07        0.73      1.73 o 
   1  17   3        2.90        3.16      2.15 o 
  -1  18   3        1.09        0.26      2.03 o 
   0  18   3        3.91        3.93      2.83 o 
  -4   0   4       11.51        8.32      3.03 o 
  -3   0   4      690.63      650.73     12.33 o 
  -2   0   4      568.79      516.66     14.55 o 
  -1   0   4      134.38      141.86      3.91 o 
   0   0   4       77.12       68.76      4.19 o 
   1   0   4      956.06      961.24     16.52 o 
   2   0   4        5.24        7.19      1.52 o 
   3   0   4       12.03       12.38      1.71 o 
   4   0   4       15.27       17.86      3.47 o 
  -4   1   4        4.01        6.09      1.87 o 
  -3   1   4        2.83        2.08      2.42 o 
  -2   1   4     1770.87     1700.27     20.19 o 
  -1   1   4      225.71      228.86      4.87 o 
   0   1   4     1679.27     1584.07     25.52 o 
   1   1   4      382.48      391.60      9.27 o 
   2   1   4       28.88       32.22      1.57 o 
   3   1   4        6.40        6.01      1.25 o 
   4   1   4       23.40       22.73      2.91 o 
  -4   2   4        0.15        0.29      2.98 o 
  -3   2   4       89.16       85.61      3.28 o 
  -2   2   4      127.02      125.96      4.90 o 
  -1   2   4      370.99      358.28     26.02 o 
   0   2   4      196.84      203.00     10.01 o 
   1   2   4      614.24      607.94     11.66 o 
   2   2   4       19.71       18.40      1.91 o 
   3   2   4       45.32       44.82      2.40 o 
   4   2   4       10.90        8.66      4.26 o 
  -4   3   4        0.00        0.20      2.25 o 
  -3   3   4        3.83        6.60      1.66 o 
  -2   3   4       64.70       68.96      3.38 o 
  -1   3   4      139.37      133.05      3.46 o 
   0   3   4       11.54        9.56      0.97 o 
   1   3   4      390.60      406.81     11.67 o 
   2   3   4       49.61       52.27      3.13 o 
   3   3   4        3.92        3.52      2.35 o 
   4   3   4        2.07        0.54      2.59 o 
  -4   4   4        0.33        1.96      3.13 o 
  -3   4   4        0.29       -0.54      1.32 o 
  -2   4   4       22.30       23.83      2.20 o 
  -1   4   4       31.98       34.93      1.50 o 
   0   4   4      484.40      494.12     10.78 o 
   1   4   4       21.70       21.44      2.84 o 
   2   4   4       39.11       43.31      2.59 o 
   3   4   4      146.47      166.03      6.32 o 
   4   4   4        4.27        2.74      2.49 o 
  -4   5   4        6.48        5.87      2.94 o 
  -3   5   4        0.60        1.47      1.76 o 
  -2   5   4       15.84       15.70      2.05 o 
  -1   5   4        1.27        0.02      0.86 o 
   0   5   4      936.86      955.39     14.40 o 
   1   5   4      100.07      110.64      8.13 o 
   2   5   4      245.59      252.39      9.26 o 
   3   5   4        2.37        2.59      2.59 o 
   4   5   4       24.74       21.87      4.31 o 
  -4   6   4        2.00        0.73      2.94 o 
  -3   6   4       19.59       17.81      3.52 o 
  -2   6   4       22.18       24.12      2.79 o 
  -1   6   4      430.51      443.12     16.99 o 
   0   6   4      207.13      235.03      7.54 o 
   1   6   4       13.54       15.34      2.59 o 
   2   6   4       24.70       24.71      2.30 o 
   3   6   4      174.36      185.35      6.61 o 
   4   6   4        1.64        1.08      2.84 o 
  -4   7   4       37.63       44.77      4.94 o 
  -3   7   4       12.28       20.84      3.28 o 
  -2   7   4        1.75        4.79      1.57 o 
  -1   7   4      112.58      111.20      3.67 o 
   0   7   4      682.35      715.20     16.96 o 
   1   7   4       56.74       62.51      1.92 o 
   2   7   4      545.80      529.24     12.13 o 
   3   7   4       61.10       58.82      4.65 o 
  -4   8   4        0.12        2.05      2.94 o 
  -3   8   4        3.07       -0.78      2.40 o 
  -2   8   4       71.99       75.37      3.13 o 
  -1   8   4      292.40      310.87     17.58 o 
   0   8   4        1.41       -0.11      1.10 o 
   1   8   4       24.33       22.26      1.56 o 
   2   8   4        2.39        3.96      1.66 o 
   3   8   4      240.09      228.46      7.98 o 
  -3   9   4        1.67        4.11      2.40 o 
  -2   9   4        6.89        9.15      1.66 o 
  -1   9   4        2.50       -0.48      1.12 o 
   0   9   4      196.28      210.43      8.94 o 
   1   9   4      142.55      131.30      3.18 o 
   2   9   4       81.04       78.12      3.28 o 
   3   9   4        2.00        3.72      2.54 o 
  -3  10   4        0.48        0.24      2.54 o 
  -2  10   4       11.98       11.35      1.76 o 
  -1  10   4        0.50        0.58      1.16 o 
   0  10   4       31.07       24.90      1.81 o 
   1  10   4       24.28       21.36      2.69 o 
   2  10   4       34.03       39.34      3.91 o 
   3  10   4        1.85       -0.64      2.64 o 
  -3  11   4        1.40        2.10      2.35 o 
  -2  11   4       14.87       20.35      3.86 o 
  -1  11   4        0.04       -0.36      1.04 o 
   0  11   4       51.98       52.59      1.97 o 
   1  11   4       82.76       80.19      2.67 o 
   2  11   4       25.71       19.67      3.42 o 
   3  11   4        4.78        6.07      2.94 o 
  -3  12   4       22.79       26.66      4.11 o 
  -2  12   4       13.64       10.86      3.38 o 
  -1  12   4       56.31       63.63      5.63 o 
   0  12   4       72.70       73.47      2.13 o 
   1  12   4       24.41       20.47      2.59 o 
   2  12   4        1.03        2.45      2.59 o 
   3  12   4        0.37       -0.20      2.89 o 
  -3  13   4        7.17        8.07      3.82 o 
  -2  13   4      171.15      182.64      6.95 o 
  -1  13   4      121.15      121.14      3.75 o 
   0  13   4      183.40      173.71      4.24 o 
   1  13   4      174.99      171.34      6.37 o 
   2  13   4        0.06       -1.96      2.59 o 
  -2  14   4       23.56       21.28      4.01 o 
  -1  14   4        1.02        0.42      1.68 o 
   0  14   4        0.36        2.06      1.71 o 
   1  14   4       69.95       61.35      3.32 o 
   2  14   4       27.53       30.77      4.31 o 
  -2  15   4       55.01       59.21      5.19 o 
  -1  15   4       56.97       59.29      5.09 o 
   0  15   4        5.79        4.26      3.30 o 
   1  15   4        5.48        7.11      2.00 o 
   2  15   4        2.52        0.49      2.15 o 
  -2  16   4        0.09       -2.25      2.25 o 
  -1  16   4        8.58       11.52      2.44 o 
   0  16   4       18.97       16.37      2.66 o 
   1  16   4        2.06        2.45      2.04 o 
  -1  17   4        4.19        3.24      2.22 o 
   0  17   4        0.52       -1.41      1.81 o 
   1  17   4        0.20        0.59      1.85 o 
   0  18   4        0.82       -0.35      2.01 o 
  -4   1   5        1.92        2.60      2.27 o 
  -3   1   5       73.55       61.39      3.72 o 
  -2   1   5      152.45      143.24      3.77 o 
  -1   1   5        5.82        5.79      0.79 o 
   0   1   5        5.44        5.83      0.69 o 
   1   1   5       96.98       94.41      1.82 o 
   2   1   5        2.28       -0.01      1.22 o 
   3   1   5       28.22       30.23      2.66 o 
   4   1   5        2.80       -1.03      2.69 o 
  -4   2   5        6.08        1.47      3.38 o 
  -3   2   5        0.44        2.05      1.42 o 
  -2   2   5       26.35       28.18      2.69 o 
  -1   2   5       27.16       27.41      1.43 o 
   0   2   5      208.11      208.11      5.75 o 
   1   2   5      115.31      120.88      9.26 o 
   2   2   5        2.08        5.53      1.96 o 
   3   2   5        8.64       10.18      3.13 o 
   4   2   5        6.66        3.86      2.98 o 
  -4   3   5        0.70        2.84      2.25 o 
  -3   3   5        1.89        2.30      1.42 o 
  -2   3   5       11.82       11.20      2.01 o 
  -1   3   5       59.19       57.37      1.84 o 
   0   3   5       93.98       89.35      2.44 o 
   1   3   5      115.44      119.35      6.15 o 
   2   3   5        1.37        0.54      2.05 o 
   3   3   5       88.18       86.09      5.29 o 
   4   3   5        0.39        1.57      2.54 o 
  -4   4   5        0.83       -2.59      2.69 o 
  -3   4   5        0.67       -0.39      2.35 o 
  -2   4   5        8.32        7.68      1.71 o 
  -1   4   5        0.33        0.82      1.96 o 
   0   4   5      105.17      110.34      3.70 o 
   1   4   5       30.50       39.12      2.15 o 
   2   4   5       25.92       26.27      2.30 o 
   3   4   5        8.72        6.80      2.84 o 
   4   4   5        0.98       -0.54      2.84 o 
  -4   5   5        2.26        5.04      3.28 o 
  -3   5   5        7.04        3.28      2.79 o 
  -2   5   5       13.37       11.94      1.86 o 
  -1   5   5      196.97      186.22      6.54 o 
   0   5   5      336.32      327.92      8.90 o 
   1   5   5        9.26        7.30      1.26 o 
   2   5   5       84.37       88.50      3.28 o 
   3   5   5       12.43       16.83      2.94 o 
  -4   6   5        0.38        3.38      2.84 o 
  -3   6   5        2.95        3.38      2.49 o 
  -2   6   5        1.72       -0.68      1.61 o 
  -1   6   5       64.59       67.66      2.01 o 
   0   6   5        3.84        3.40      1.42 o 
   1   6   5       12.53       15.21      1.33 o 
   2   6   5        8.61        5.53      1.91 o 
   3   6   5       60.84       64.84      4.70 o 
  -4   7   5        2.21        1.03      2.69 o 
  -3   7   5        8.77        8.76      2.84 o 
  -2   7   5        1.25        2.89      1.47 o 
  -1   7   5       47.49       48.47      2.03 o 
   0   7   5        0.01        0.00      1.52 o 
   1   7   5        3.38        0.79      1.16 o 
   2   7   5       21.53       25.34      2.35 o 
   3   7   5       16.67       20.06      3.62 o 
  -3   8   5        1.65        4.30      2.74 o 
  -2   8   5       17.80       17.56      2.50 o 
  -1   8   5        6.85        7.43      1.24 o 
   0   8   5       94.43       98.33      2.35 o 
   1   8   5        0.21        1.38      1.12 o 
   2   8   5      107.75      103.73      3.57 o 
   3   8   5        0.19       -0.83      2.45 o 
  -3   9   5        1.26       -1.57      2.98 o 
  -2   9   5       22.47       24.85      2.15 o 
  -1   9   5       27.92       27.69      1.61 o 
   0   9   5        2.12        1.97      1.07 o 
   1   9   5      228.76      231.18      5.84 o 
   2   9   5        5.21        5.28      2.64 o 
   3   9   5       16.03        5.82      3.62 o 
  -3  10   5        6.64       13.60      3.08 o 
  -2  10   5        5.69        6.75      2.64 o 
  -1  10   5       18.44       19.85      2.32 o 
   0  10   5      110.90      112.71      3.48 o 
   1  10   5       42.05       42.62      1.80 o 
   2  10   5       18.76       17.76      3.08 o 
   3  10   5        1.50        4.50      3.91 o 
  -3  11   5        1.41        2.15      2.45 o 
  -2  11   5       48.07       46.34      3.67 o 
  -1  11   5       22.84       27.82      1.96 o 
   0  11   5        6.86        5.45      2.72 o 
   1  11   5       24.85       26.74      1.68 o 
   2  11   5        4.75        2.54      2.69 o 
   3  11   5        0.26        0.15      2.89 o 
  -3  12   5       16.72       17.56      3.67 o 
  -2  12   5        2.29       -1.47      3.08 o 
  -1  12   5       34.36       35.03      2.42 o 
   0  12   5       52.74       51.20      1.88 o 
   1  12   5      103.05       86.39      4.99 o 
   2  12   5        1.34        2.35      2.74 o 
  -2  13   5       62.06       64.06      5.33 o 
  -1  13   5        4.90        6.84      2.00 o 
   0  13   5       25.88       22.05      2.30 o 
   1  13   5        3.09        2.63      2.00 o 
   2  13   5       14.28        6.41      3.91 o 
  -2  14   5        0.15        0.49      2.49 o 
  -1  14   5        3.91        1.35      2.24 o 
   0  14   5       49.54       44.08      2.66 o 
   1  14   5        1.84        1.60      2.01 o 
   2  14   5        5.05        8.37      3.42 o 
  -2  15   5        2.28        0.73      2.54 o 
  -1  15   5       33.45       30.67      2.95 o 
   0  15   5        0.01        0.46      1.78 o 
   1  15   5        6.30        8.25      2.03 o 
   2  15   5        2.05        1.37      2.98 o 
  -1  16   5        2.81        9.00      2.70 o 
   0  16   5        0.01        0.64      1.78 o 
   1  16   5        4.83        5.09      2.09 o 
  -1  17   5        0.46        2.26      3.25 o 
   0  17   5       11.05        9.67      2.42 o 
  -4   0   6       68.71       60.97      6.31 o 
  -3   0   6       17.64       13.89      3.18 o 
  -2   0   6       18.82       16.63      1.91 o 
  -1   0   6      342.14      359.95      9.15 o 
   0   0   6      621.69      605.39     14.44 o 
   1   0   6       19.55       27.11      1.88 o 
   2   0   6       92.25       96.58      3.57 o 
   3   0   6      148.94      154.47      6.51 o 
  -4   1   6       36.81       32.20      4.45 o 
  -3   1   6      181.97      160.90      4.31 o 
  -2   1   6        3.50        6.22      1.35 o 
  -1   1   6      348.92      345.91      6.17 o 
   0   1   6       12.26       12.98      0.88 o 
   1   1   6       17.20       20.61      0.97 o 
   2   1   6       26.49       25.08      1.44 o 
   3   1   6       33.60       34.93      2.54 o 
  -4   2   6        9.00        9.30      3.77 o 
  -3   2   6      100.21       89.72      5.34 o 
  -2   2   6       28.05       24.56      2.20 o 
  -1   2   6        8.08        8.42      1.49 o 
   0   2   6      209.68      203.41      6.89 o 
   1   2   6        0.30        1.69      1.13 o 
   2   2   6       81.78       81.59      3.28 o 
   3   2   6       11.42       11.01      3.13 o 
  -4   3   6        2.33        1.03      2.64 o 
  -3   3   6        2.45        1.32      2.69 o 
  -2   3   6       14.02       13.31      2.01 o 
  -1   3   6        2.53        2.71      1.02 o 
   0   3   6      340.98      333.11      8.39 o 
   1   3   6       10.46       14.02      1.83 o 
   2   3   6       21.68       27.20      2.74 o 
   3   3   6        0.89        2.98      2.59 o 
  -4   4   6        0.66       -0.39      2.64 o 
  -3   4   6        2.55       -0.73      2.74 o 
  -2   4   6       22.55       26.52      2.25 o 
  -1   4   6      222.19      223.63      7.11 o 
   0   4   6        3.12        2.94      1.07 o 
   1   4   6        0.95        0.88      1.16 o 
   2   4   6      215.63      201.30      7.54 o 
   3   4   6        0.84        0.29      2.49 o 
  -4   5   6        0.40       -1.81      2.35 o 
  -3   5   6        3.49        0.44      2.84 o 
  -2   5   6       40.13       35.28      2.45 o 
  -1   5   6      181.38      186.93      4.19 o 
   0   5   6       59.67       59.38      1.87 o 
   1   5   6      228.61      245.14      9.58 o 
   2   5   6      110.12       97.47      3.52 o 
   3   5   6       36.75       35.13      3.87 o 
  -3   6   6        0.01        2.25      2.69 o 
  -2   6   6       39.96       40.27      2.59 o 
  -1   6   6        9.05        7.81      1.28 o 
   0   6   6       17.30       20.04      1.49 o 
   1   6   6      436.85      433.32      8.38 o 
   2   6   6      213.84      229.20      7.30 o 
   3   6   6       11.01        8.66      3.28 o 
  -3   7   6        0.89       -1.57      2.20 o 
  -2   7   6       87.60       87.61      3.38 o 
  -1   7   6      128.03      130.61      5.51 o 
   0   7   6       38.65       41.57      1.88 o 
   1   7   6      429.58      428.32      8.66 o 
   2   7   6       13.14       12.96      2.98 o 
   3   7   6       12.93       10.57      3.62 o 
  -3   8   6       19.25       21.43      3.77 o 
  -2   8   6       40.36       36.99      2.40 o 
  -1   8   6       52.69       56.91      2.37 o 
   0   8   6        0.47        2.93      1.24 o 
   1   8   6       97.63       87.16      2.32 o 
   2   8   6      331.92      318.80      8.43 o 
   3   8   6        5.84        6.95      2.79 o 
  -3   9   6        0.27        1.57      2.69 o 
  -2   9   6       11.39        8.37      2.79 o 
  -1   9   6       94.19      108.06      2.56 o 
   0   9   6      122.94      126.23      2.99 o 
   1   9   6       41.79       39.17      1.78 o 
   2   9   6       73.80       71.26      5.04 o 
   3   9   6        8.78       11.94      4.35 o 
  -3  10   6        0.38        2.20      2.69 o 
  -2  10   6        0.13        1.17      2.25 o 
  -1  10   6        6.33        5.82      1.24 o 
   0  10   6       11.33       11.53      1.69 o 
   1  10   6       61.97       67.76      3.25 o 
   2  10   6        2.85        1.57      2.84 o 
   3  10   6        8.38        3.28      3.18 o 
  -3  11   6        5.24        5.04      2.89 o 
  -2  11   6        2.32        5.43      3.08 o 
  -1  11   6       25.70       27.92      2.67 o 
   0  11   6       77.85       76.37      2.16 o 
   1  11   6       42.61       34.75      5.19 o 
   2  11   6        4.36        2.64      3.33 o 
  -3  12   6        3.22        4.94      4.06 o 
  -2  12   6       32.95       34.54      4.31 o 
  -1  12   6       46.13       43.91      4.43 o 
   0  12   6       31.87       30.01      2.59 o 
   1  12   6        1.82        2.73      1.65 o 
   2  12   6        1.15        0.10      2.20 o 
  -2  13   6       17.56       14.87      3.72 o 
  -1  13   6       52.65       54.72      3.37 o 
   0  13   6       32.64       31.40      2.61 o 
   1  13   6        6.12        0.05      1.97 o 
   2  13   6        0.34        0.68      2.40 o 
  -2  14   6       10.95       13.55      4.11 o 
  -1  14   6        8.73        6.64      2.79 o 
   0  14   6       67.19       57.57      4.80 o 
   1  14   6       13.92       15.75      2.33 o 
   2  14   6        0.14        1.66      3.03 o 
  -2  15   6        6.07        8.85      3.18 o 
  -1  15   6        0.04        0.40      1.97 o 
   0  15   6       22.38       27.82      3.55 o 
   1  15   6        0.24       -1.30      2.35 o 
  -1  16   6       10.54       12.64      6.80 o 
   0  16   6        0.01       -0.77      1.82 o 
   1  16   6       24.27       33.11      3.21 o 
  -4   1   7       10.67        8.68      3.50 o 
  -3   1   7       13.88       11.82      3.25 o 
  -2   1   7        2.63        3.35      1.31 o 
  -1   1   7        1.69        0.42      0.76 o 
   0   1   7        9.50        7.73      0.87 o 
   1   1   7        4.81        4.39      0.89 o 
   2   1   7       91.88       91.77      2.25 o 
   3   1   7       14.35       12.73      2.44 o 
  -4   2   7        1.51        3.62      2.89 o 
  -3   2   7       10.66       12.48      3.03 o 
  -2   2   7       17.79       19.18      2.01 o 
  -1   2   7      120.76      131.03      3.39 o 
   0   2   7       50.55       50.82      2.25 o 
   1   2   7        3.46        4.26      1.15 o 
   2   2   7       49.12       46.19      2.45 o 
   3   2   7       12.47        7.93      2.84 o 
  -4   3   7        1.40        0.83      3.18 o 
  -3   3   7        4.69        3.13      2.25 o 
  -2   3   7        1.28       -0.20      1.57 o 
  -1   3   7        8.78        7.22      1.28 o 
   0   3   7       85.35       89.91      4.58 o 
   1   3   7       23.46       22.48      1.49 o 
   2   3   7      161.26      165.02      6.02 o 
   3   3   7        1.38       -1.57      2.84 o 
  -3   4   7        2.98        2.35      2.54 o 
  -2   4   7        3.17        2.10      1.42 o 
  -1   4   7       46.10       49.33      1.97 o 
   0   4   7       51.61       56.71      1.92 o 
   1   4   7      100.61       99.64      2.53 o 
   2   4   7        0.19       -0.20      2.84 o 
   3   4   7        0.67        1.86      2.20 o 
  -3   5   7        0.14       -0.49      2.84 o 
  -2   5   7       50.49       46.39      2.69 o 
  -1   5   7       49.76       50.92      2.13 o 
   0   5   7        0.62        1.47      1.27 o 
   1   5   7       24.38       23.02      1.50 o 
   2   5   7        0.00       -1.03      2.84 o 
   3   5   7        0.00        0.73      2.84 o 
  -3   6   7        0.83       -1.03      2.20 o 
  -2   6   7        6.30        7.14      2.40 o 
  -1   6   7        3.47        2.24      1.05 o 
   0   6   7        8.55        8.68      1.27 o 
   1   6   7      113.15      109.96      2.62 o 
   2   6   7       53.89       55.00      4.21 o 
   3   6   7        0.16       -1.52      2.40 o 
  -3   7   7        0.78        2.89      2.40 o 
  -2   7   7        0.00       -0.10      2.79 o 
  -1   7   7        5.80        5.42      1.86 o 
   0   7   7        0.96        1.63      1.14 o 
   1   7   7       37.13       36.34      1.78 o 
   2   7   7       87.53       88.10      4.94 o 
   3   7   7        0.16        0.93      2.98 o 
  -3   8   7        1.35       -0.24      2.94 o 
  -2   8   7        4.88        2.40      2.35 o 
  -1   8   7       27.81       30.57      1.68 o 
   0   8   7       48.38       48.61      1.89 o 
   1   8   7       52.08       53.53      1.94 o 
   2   8   7        1.76        3.62      2.84 o 
   3   8   7       12.93       17.95      3.38 o 
  -3   9   7       10.24        4.84      3.38 o 
  -2   9   7        3.12       -0.54      3.08 o 
  -1   9   7        0.90        0.62      2.03 o 
   0   9   7       87.68       92.38      2.37 o 
   1   9   7       44.91       41.37      2.87 o 
   2   9   7       22.03       15.95      4.16 o 
   3   9   7        5.02        1.57      3.13 o 
  -3  10   7        2.92        4.65      2.98 o 
  -2  10   7       18.54       13.50      3.52 o 
  -1  10   7       21.76       23.31      2.64 o 
   0  10   7       66.76       66.35      3.12 o 
   1  10   7        6.45        4.51      2.12 o 
   2  10   7        3.00        0.20      2.40 o 
  -3  11   7        2.58       -0.93      3.33 o 
  -2  11   7        4.50        8.37      3.86 o 
  -1  11   7        2.52        1.81      1.74 o 
   0  11   7        1.86        2.01      1.85 o 
   1  11   7       10.19       13.02      2.52 o 
   2  11   7        1.29        2.05      2.49 o 
  -2  12   7        8.72        5.67      3.28 o 
  -1  12   7       59.49       69.28      3.74 o 
   0  12   7       66.42       62.34      3.06 o 
   1  12   7        0.09       -0.02      1.73 o 
   2  12   7        0.16        1.81      2.40 o 
  -2  13   7        0.00        0.39      2.94 o 
  -1  13   7       13.22       12.68      2.54 o 
   0  13   7       21.59       15.84      2.45 o 
   1  13   7       16.26       16.11      2.45 o 
   2  13   7        0.55        0.44      2.74 o 
  -2  14   7        1.36        1.71      3.08 o 
  -1  14   7        8.61       10.50      2.25 o 
   0  14   7        0.42       -1.08      1.55 o 
   1  14   7        0.04       -1.05      1.71 o 
  -1  15   7        1.45       -1.34      1.68 o 
   0  15   7        0.30        0.70      3.86 o 
   1  15   7        0.02        1.41      1.79 o 
  -3   0   8        1.89        2.35      2.84 o 
  -2   0   8      131.32      130.28      5.88 o 
  -1   0   8       46.01       48.37      1.94 o 
   0   0   8       16.29       19.19      3.64 o 
   1   0   8      162.27      169.32      4.84 o 
   2   0   8      319.68      293.63      7.74 o 
   3   0   8        6.01        5.63      2.94 o 
  -3   1   8        0.01       -0.46      1.90 o 
  -2   1   8        7.46        6.93      1.33 o 
  -1   1   8       68.98       68.55      2.24 o 
   0   1   8        0.04        0.14      0.72 o 
   1   1   8       22.45       16.30      1.49 o 
   2   1   8        4.40        3.60      2.46 o 
   3   1   8       24.50       25.39      3.08 o 
  -3   2   8        2.83        1.42      2.59 o 
  -2   2   8       25.48       24.71      2.15 o 
  -1   2   8        1.45       -1.00      1.59 o 
   0   2   8        1.19        0.72      1.24 o 
   1   2   8       70.27       69.04      2.57 o 
   2   2   8        3.63        4.06      2.89 o 
   3   2   8        4.99        4.89      2.64 o 
  -3   3   8        0.09        2.84      2.74 o 
  -2   3   8        9.91        7.53      1.76 o 
  -1   3   8       79.88       79.83      2.32 o 
   0   3   8        1.24       -0.64      1.03 o 
   1   3   8       31.65       30.41      1.67 o 
   2   3   8        0.23        2.40      2.35 o 
   3   3   8       11.21        9.44      2.98 o 
  -3   4   8        2.00        4.16      2.89 o 
  -2   4   8       44.52       40.42      4.21 o 
  -1   4   8        3.79        6.90      1.59 o 
   0   4   8       34.28       32.87      1.70 o 
   1   4   8       66.03       61.55      2.54 o 
   2   4   8        0.72        1.52      2.10 o 
   3   4   8        6.62       10.66      3.18 o 
  -3   5   8       21.32       21.33      4.16 o 
  -2   5   8        9.94        7.97      2.98 o 
  -1   5   8       34.11       33.10      3.11 o 
   0   5   8       17.18       17.87      1.47 o 
   1   5   8      291.66      272.56      5.37 o 
   2   5   8       13.34        9.93      2.74 o 
   3   5   8       14.16       18.20      3.62 o 
  -3   6   8        0.00        0.24      2.84 o 
  -2   6   8       19.34       19.28      2.98 o 
  -1   6   8       11.41       10.97      1.30 o 
   0   6   8      498.03      496.79      7.63 o 
   1   6   8       15.50       18.15      1.33 o 
   2   6   8       41.07       37.33      4.16 o 
   3   6   8       10.51        7.73      4.75 o 
  -3   7   8       20.55       23.14      4.01 o 
  -2   7   8        3.16        1.32      2.49 o 
  -1   7   8       16.41       16.07      1.35 o 
   0   7   8       20.62       20.24      1.49 o 
   1   7   8      141.78      135.74      4.87 o 
   2   7   8        1.68       -0.49      2.54 o 
  -3   8   8        0.70       -0.88      2.59 o 
  -2   8   8       20.81       19.62      4.11 o 
  -1   8   8        9.81       14.60      3.35 o 
   0   8   8      187.47      185.29      7.37 o 
   1   8   8       87.10       85.69      4.89 o 
   2   8   8        4.22        6.60      3.03 o 
  -3   9   8        8.20        5.77      4.06 o 
  -2   9   8       20.22       18.49      3.52 o 
  -1   9   8       49.02       47.12      2.84 o 
   0   9   8        0.67        1.29      2.00 o 
   1   9   8      108.80      113.49      3.84 o 
   2   9   8        2.00        0.10      3.77 o 
  -2  10   8        0.01        3.86      2.59 o 
  -1  10   8        8.09        8.92      2.23 o 
   0  10   8       31.40       28.93      3.13 o 
   1  10   8       25.80       30.05      2.79 o 
   2  10   8        7.19        1.71      3.67 o 
  -2  11   8        8.44        8.32      3.03 o 
  -1  11   8       38.59       41.30      3.00 o 
   0  11   8       35.41       34.05      2.93 o 
   1  11   8        0.05        0.81      1.95 o 
   2  11   8        0.01        1.91      2.74 o 
  -2  12   8       13.80       13.26      4.31 o 
  -1  12   8        8.79       10.30      2.16 o 
   0  12   8       11.46        9.68      2.26 o 
   1  12   8        0.93        1.08      1.82 o 
  -1  13   8        0.08        0.96      2.20 o 
   0  13   8        4.43        3.12      2.12 o 
   1  13   8        0.89        1.69      4.01 o 
  -1  14   8       13.04       11.10      2.61 o 
   0  14   8        2.03        1.45      2.17 o 
   1  14   8        5.29        7.52      2.68 o 
  -3   1   9        0.19        2.06      2.05 o 
  -2   1   9        4.13        4.02      2.20 o 
  -1   1   9        1.09        1.74      0.80 o 
   0   1   9        5.27        7.51      0.89 o 
   1   1   9      123.41      132.96      2.72 o 
   2   1   9       28.04       26.90      2.64 o 
   3   1   9        0.28       -1.68      1.68 o 
  -3   2   9        4.45        4.65      2.98 o 
  -2   2   9       20.63       25.78      3.82 o 
  -1   2   9        1.94        1.92      1.96 o 
   0   2   9        6.90        8.16      1.30 o 
   1   2   9       64.20       61.30      3.11 o 
   2   2   9        3.67        2.05      2.84 o 
   3   2   9        1.36        4.99      3.42 o 
  -3   3   9        0.35        3.67      2.54 o 
  -2   3   9        0.36        3.91      2.25 o 
  -1   3   9       11.32       11.48      1.29 o 
   0   3   9       59.31       57.08      1.95 o 
   1   3   9       71.89       74.89      3.08 o 
   2   3   9        7.16        8.46      3.08 o 
  -3   4   9        2.97        4.11      3.42 o 
  -2   4   9       11.79       13.06      3.03 o 
  -1   4   9       50.85       51.04      1.98 o 
   0   4   9       48.74       48.72      2.18 o 
   1   4   9       17.02       15.71      1.98 o 
   2   4   9        0.21        6.80      2.30 o 
  -3   5   9        5.78        1.52      2.79 o 
  -2   5   9        3.36        6.21      2.35 o 
  -1   5   9        2.15        0.15      2.47 o 
   0   5   9       10.92       10.87      1.23 o 
   1   5   9        2.18        3.72      2.42 o 
   2   5   9        0.16        2.01      3.08 o 
  -3   6   9        0.01       -0.20      2.69 o 
  -2   6   9        0.49        6.21      3.57 o 
  -1   6   9        0.00        1.13      1.77 o 
   0   6   9      105.85      110.67      3.89 o 
   1   6   9        3.87        5.69      2.03 o 
   2   6   9        2.01        3.23      3.18 o 
  -3   7   9        0.86        3.33      2.84 o 
  -2   7   9        4.98        8.02      2.84 o 
  -1   7   9        8.32        7.58      2.04 o 
   0   7   9        2.99        2.58      2.10 o 
   1   7   9       79.06       76.54      3.65 o 
   2   7   9        1.50        2.35      3.18 o 
  -2   8   9        1.50        1.08      3.23 o 
  -1   8   9       35.95       39.87      2.81 o 
   0   8   9        1.77        5.52      2.04 o 
   1   8   9       10.81       13.35      2.36 o 
   2   8   9        5.25        6.65      3.13 o 
  -2   9   9        2.16        1.86      2.84 o 
  -1   9   9        0.56       -0.82      1.97 o 
   0   9   9       47.84       45.94      2.94 o 
   1   9   9       21.87       20.07      2.60 o 
   2   9   9       12.33       11.74      3.62 o 
  -2  10   9        4.55        5.04      3.91 o 
  -1  10   9       47.06       45.61      3.52 o 
   0  10   9        0.09       -1.19      3.67 o 
   1  10   9        3.77        3.34      2.21 o 
  -2  11   9        0.46       -2.15      2.79 o 
  -1  11   9        0.00       -1.22      1.66 o 
   0  11   9        8.54        8.92      3.33 o 
   1  11   9        1.82        1.26      3.13 o 
  -1  12   9        9.20       12.28      2.50 o 
   0  12   9        0.05       -0.68      1.67 o 
   1  12   9        1.62        2.51      1.87 o 
  -1  13   9       16.46       15.71      3.79 o 
   0  13   9        5.73        6.48      2.54 o 
  -3   0  10       14.55       14.58      3.62 o 
  -2   0  10        0.67       -2.15      2.49 o 
  -1   0  10        0.55        2.17      1.61 o 
   0   0  10      103.90       98.91      3.50 o 
   1   0  10      208.71      210.95      4.93 o 
   2   0  10        3.76        4.89      2.64 o 
  -3   1  10        3.51        2.79      2.41 o 
  -2   1  10       13.25       15.74      2.45 o 
  -1   1  10        2.89        4.22      1.31 o 
   0   1  10        7.19        8.69      1.33 o 
   1   1  10       10.48       12.63      1.58 o 
   2   1  10       21.37       18.01      2.50 o 
  -3   2  10        3.85        5.72      2.69 o 
  -2   2  10        7.42        7.24      3.13 o 
  -1   2  10        1.15        2.53      1.54 o 
   0   2  10       27.32       28.11      2.47 o 
   1   2  10        1.03        0.91      1.85 o 
   2   2  10        0.30       -2.30      2.30 o 
  -3   3  10        7.44        3.23      2.89 o 
  -2   3  10        5.93        7.00      2.89 o 
  -1   3  10        3.74        5.96      2.12 o 
   0   3  10       10.97        7.88      2.01 o 
   1   3  10        1.42        1.42      1.98 o 
   2   3  10        8.76       12.62      3.52 o 
  -3   4  10        4.08        2.98      3.08 o 
  -2   4  10        0.00        2.84      2.10 o 
  -1   4  10       33.31       34.86      2.85 o 
   0   4  10        0.17        0.72      1.55 o 
   1   4  10        1.52        2.15      1.81 o 
   2   4  10       29.46       35.67      4.45 o 
  -2   5  10       10.36       11.06      3.08 o 
  -1   5  10       16.99       22.14      7.00 o 
   0   5  10      136.33      138.44      5.02 o 
   1   5  10        1.94        1.53      2.07 o 
   2   5  10       19.59       25.20      4.01 o 
  -2   6  10        9.90       14.14      3.13 o 
  -1   6  10      130.89      133.60      4.20 o 
   0   6  10       30.84       33.31      2.79 o 
   1   6  10       22.86       18.77      2.37 o 
   2   6  10        1.81        3.47      3.86 o 
  -2   7  10        1.95        1.71      3.23 o 
  -1   7  10       30.12       26.81      5.24 o 
   0   7  10       72.02       74.85      6.68 o 
   1   7  10        0.45        3.18      1.80 o 
   2   7  10        5.85        9.15      3.82 o 
  -2   8  10       15.59       15.36      4.11 o 
  -1   8  10       55.97       57.95      3.57 o 
   0   8  10        0.00       -0.51      1.77 o 
   1   8  10        5.81        4.92      2.51 o 
  -2   9  10        5.35        6.80      3.08 o 
  -1   9  10       19.74       24.94      5.16 o 
   0   9  10       31.22       33.90      2.88 o 
   1   9  10        1.80        3.12      2.18 o 
  -1  10  10        1.62       -0.95      2.05 o 
   0  10  10       21.23       16.86      2.72 o 
   1  10  10        1.58        2.65      2.35 o 
  -1  11  10       13.25       15.35      2.52 o 
   0  11  10        1.90       -0.48      1.64 o 
  -2   1  11        1.03       -1.69      1.76 o 
  -1   1  11        3.39        3.95      1.33 o 
   0   1  11       73.41       77.58      2.63 o 
   1   1  11       19.26       17.25      1.98 o 
   2   1  11        0.00        0.14      1.82 o 
  -2   2  11        0.55       -2.10      2.10 o 
  -1   2  11        9.05        8.60      2.25 o 
   0   2  11       21.86       21.63      2.58 o 
   1   2  11        0.32        1.30      2.30 o 
   2   2  11        0.54        1.81      2.98 o 
  -2   3  11        0.78       -0.88      2.59 o 
  -1   3  11       37.54       44.31      3.20 o 
   0   3  11        2.54        0.73      1.78 o 
   1   3  11        3.71        1.17      2.28 o 
  -2   4  11       21.48       17.32      3.91 o 
  -1   4  11        0.46       -0.38      2.19 o 
   0   4  11       22.87       25.13      2.57 o 
   1   4  11        0.94        0.14      3.60 o 
  -2   5  11        0.05        0.24      2.25 o 
  -1   5  11       28.78       37.55      2.99 o 
   0   5  11        0.10       -1.88      1.88 o 
   1   5  11        2.64        0.61      2.38 o 
  -2   6  11        1.87        7.19      2.45 o 
  -1   6  11       15.96       20.01      4.28 o 
   0   6  11        1.76        3.15      2.47 o 
   1   6  11        4.48        5.11      2.24 o 
  -2   7  11        4.08        0.73      3.03 o 
  -1   7  11        2.51        4.46      2.10 o 
   0   7  11       15.65       12.24      2.81 o 
   1   7  11        0.67        0.10      2.00 o 
  -1   8  11        1.46        1.08      1.98 o 
   0   8  11        7.29        4.38      2.92 o 
   1   8  11        0.09        1.19      1.77 o 
  -1   9  11       14.07       16.88      7.41 o 
   0   9  11       11.43       13.82      2.46 o 
  -2   0  12        0.61        0.34      3.18 o 
  -1   0  12       37.03       40.72      3.42 o 
   0   0  12       38.41       32.20      3.03 o 
   1   0  12        8.39        2.36      2.35 o 
  -1   1  12        0.60        2.03      1.47 o 
   0   1  12       21.64       23.27      2.06 o 
   1   1  12        2.41       -0.86      1.32 o 
  -1   2  12        4.60        2.40      1.85 o 
   0   2  12        2.58        4.67      2.03 o 
   1   2  12        3.66        1.50      2.47 o 
  -1   3  12        0.93        0.80      1.88 o 
   0   3  12        2.80        2.66      2.37 o 
   1   3  12        0.15       -1.29      1.61 o 
  -1   4  12        3.57        3.49      2.58 o 
   0   4  12        0.21        1.35      2.76 o 
   1   4  12       34.15       40.31      3.40 o 
  -1   5  12       15.05       14.79      3.20 o 
   0   5  12        1.10        0.21      1.96 o 
  -1   6  12       35.74       37.24      3.16 o 
   0   6  12        4.79        3.32      2.48 o 
                                                 
